# Supplementary material for: Evaluating TcAs for Use in Biotechnology Applications
Source: BioTech (Basel). 2025 Jan 25;14(1):5. doi: 10.3390/biotech14010005 (PMC11843870; doi:10.3390/biotech14010005)
Supplement: Supplementary file 1 [file biotech-14-00005-s001.zip]

Archive with 1 entries (1 files):
- biotech-3398843-supplementary.pdf
